# Supplementary material for: DEPDC1 as a crucial factor in the progression of human osteosarcoma
Source: Cancer Med. 2022 Dec 7;12(5):5798–808. doi: 10.1002/cam4.5340 (PMC10028160; doi:10.1002/cam4.5340)
Supplement: Supplementary file 2 — Table S1 [file CAM4-12-5798-s002.xlsx]

## Sheet: Sheet1
Supplementary Table. 1 Osteosarcoma patient information
	TNM stage	DEPDC1 score	EEF1A1 score	FOXO3a score	survival days	Lymphatic metastasis	Pathology diagnosis	Age	Sex
1	I/II	101.192	71.6841	255.3	1468	0	Osteosarcoma of left tibia	16	F
2	I/II	51.8405	5.91216	36.0976	1432	0	Osteosarcoma of left tibia	9	F
3	I/II	76.1188	28.0344	172.572	1498	0	Osteosarcoma of left tibia	42	F
4	I/II	94.2247	59.2692	282.173	1432	0	Osteosarcoma of left femur	10	M
5	I/II	80.7043	78.6928	134.443	1456	0	Osteosarcoma of left femur	58	M
6	I/II	80.0889	71.6827	203.655	1401	0	Osteosarcoma of left femur	58	M
7	I/II	7.94998	69.1387	287.801	1592	0	Osteosarcoma of left femur neck	21	M
8	I/II	1.8057	66.6959	256.977	1506	0	Osteosarcoma of left femur neck	21	M
9	I/II	45.4626	44.0474	237.536	1623	0	Osteosarcoma of left femur neck	21	M
10	I/II	67.7931	34.502	265.417	1599	0	Osteosarcoma of left femur	34	F
11	I/II	68.4633	20.9759	253.347	1581	0	Osteosarcoma of left femur	34	F
12	I/II	79.6591	24.5765	242.309	1533	0	Osteosarcoma of left femur	34	F
13	I/II	105.175	78.2557	106.822	699	1	Osteosarcoma of left femur	15	F
14	I/II	100.581	57.5972	201.048	801	1	Osteosarcoma of left femur	15	F
15	I/II	91.9564	85.1423	210.53	891	0	Osteosarcoma of left femur	15	F
16	I/II	74.4341	158.519	200.395	922	0	Osteosarcoma of right femur	30	F
17	I/II	135.362	152.246	201.775	1825	0	Osteosarcoma of right femur	30	F
18	I/II	130.263	157.925	276.187	1825	0	Osteosarcoma of right femur	30	F
19	I/II	125.129	155.372	174.074	1825	0	Osteosarcoma of right femur	13	F
20	I/II	163.278	134.629	15.748	691	1	Osteosarcoma of right femur	13	F
21	I/II	108.081	146.309	9.53094	791	0	Osteosarcoma of right femur	13	F
22	I/II	41.2687	134.84	104.045	689	0	Osteosarcoma of left upper arm	51	M
23	I/II	159.121	59.2692	102.919	1825	0	Osteosarcoma of left upper arm	51	M
24	I/II	175.488	78.6928	104.951	1825	1	Osteosarcoma of left upper arm	51	M
25	I/II	63.2245	106.667	240.178	893	0	Osteosarcoma of left upper arm	29	M
26	I/II	32.2662	82.2137	255.88	781	0	Osteosarcoma of left upper arm	29	M
27	I/II	124.994	96.4634	257.661	1825	1	Osteosarcoma of left upper arm	29	M
28	I/II	55.817	102.204	215.239	1825	0	Osteosarcoma of left humerus	12	M
29	I/II	167.524	95.5421	206.432	1825	0	Osteosarcoma of left humerus	12	M
30	I/II	178.942	68.2084	227.119	1825	1	Osteosarcoma of left humerus	12	M
31	I/II	19.5122	44.0172	261.552	1825	0	Osteosarcoma of right leg	12	F
32	I/II	78.2557	9.88644	267.378	1825	0	Osteosarcoma of right leg	12	F
33	I/II	57.5972	13.1863	284.783	651	0	Osteosarcoma of right leg	12	F
34	I/II	80.8677	41.1234	252.327	789	0	Osteosarcoma of left femur neck	37	F
35	I/II	86.6071	92.955	252.772	888	0	Osteosarcoma of left femur neck	37	F
36	I/II	62.3762	97.7163	247.876	481	0	Osteosarcoma of left femur neck	37	F
37	I/II	67.0455	109.177	182.709	492	0	Osteosarcoma of left femur	14	F
38	I/II	82.1297	141.259	230.257	495	0	Osteosarcoma of left femur	14	F
39	III/IV	97.4748	220.041	114.918	474	0	Osteosarcoma of left femur	14	F
40	III/IV	125.979	71.6841	89.7557	1825	1	Osteosarcoma of left tibia	32	F
41	III/IV	82.3529	189.055	100.2	492	0	Osteosarcoma of left tibia	32	F
42	III/IV	220.895	234.734	92.4	1002	1	Osteosarcoma of left tibia	32	F
43	III/IV	192.341	226.486	89.0191	1109	1	Osteosarcoma of left femur	23	M
44	III/IV	224.576	109.177	57.4314	1093	1	Osteosarcoma of right humerus	23	M
45	III/IV	101.382	101.919	66.6667	1201	1	Osteosarcoma of right humerus	23	M
46	III/IV	115.17	116.103	158.681	1223	1	Osteosarcoma of right humerus	64	M
47	III/IV	128.542	148.982	73.7201	1194	1	Osteosarcoma of right humerus	64	M
48	III/IV	150.644	186.487	9.00107	1103	1	Osteosarcoma of right humerus	64	M
49	III/IV	220.041	147.673	40.0753	1201	1	Osteosarcoma of right humerus	46	M
50	III/IV	131.602	191.426	14.0458	1132	1	Osteosarcoma of rib	46	M
51	III/IV	198.496	223.416	24.1379	1202	0	Osteosarcoma of rib	46	M
52	III/IV	237.798	243.085	5.39018	1189	0	Osteosarcoma of the left sixth rib	15	M
53	III/IV	162.727	165.657	19.0769	1132	1	Osteosarcoma of the left sixth rib	15	M
54	III/IV	123.011	211.062	7.15182	1102	1	Osteosarcoma of left upper jaw	15	M
55	III/IV	118.915	156.012	64.8241	1825	1	Osteosarcoma of left upper jaw	15	M
56	III/IV	80.8677	194.737	22.0408	431	0	Osteosarcoma of lower jaw	15	M
57	III/IV	123.482	185.609	14.1791	520	1	Osteosarcoma of lower jaw	15	M
58	III/IV	209.704	148.416	167.891	511	0	Osteosarcoma of right fibula	52	M
59	III/IV	182.272	152.632	132.396	1825	0	Osteosarcoma of right fibula	52	M
60	III/IV	151.738	183.279	167.899	1825	0	Osteosarcoma of right leg	52	M
61	III/IV	186.978	148.908	29.7778	1825	0	Osteosarcoma of left femur	17	M
62	III/IV	147.16	204.731	49.3272	2200	1	Osteosarcoma of left femur	17	M
63	III/IV	163.922	178.111	63.445	1825	1	Osteosarcoma of left femur	17	M
64	III/IV	238.776	104.045	17.75	1825	0	Osteosarcoma of left femur	28	M
65	III/IV	185.88	102.919	17.4917	1825	1	Osteosarcoma of left femur	28	M
66	III/IV	222.146	104.95	4.74517	520	0	Osteosarcoma of left femur	28	M
67	III/IV	211.258	240.178	33.2599	511	0	Osteosarcoma of left femur	54	M
68	III/IV	206.099	255.454	108.173	378	1	Osteosarcoma of left femur	54	M
69	III/IV	215.944	227.468	186.486	391	1	Osteosarcoma of left femur	54	M
70	III/IV	254.976	283.938	181.481	354	1	Osteosarcoma of left femur	29	M
71	III/IV	225.429	221.687	108.573	312	1	Osteosarcoma of left femur	29	M
72	III/IV	230.604	167.906	83.6056	221	1	Osteosarcoma of left femur	29	M
73	III/IV	224.097	285.237	50.0546	289	1	Osteosarcoma of right leg	33	M
74	III/IV	250.723	284.439	34.8355	290	0	Osteosarcoma of right leg	33	M
75	III/IV	122.365	127.332	44.6812	199	1	Osteosarcoma of left humerus	33	M
76	III/IV	271.495	137.339	57.0336	190	1	Osteosarcoma of left humerus	35	M
77	III/IV	235.21	163.31	6.93621	412	1	Osteosarcoma of left humerus	35	M
78	III/IV	282.017	256.405	30.8506	231	1	Osteosarcoma of popliteal fossa	35	M
79	III/IV	277.952	252.128	9.4985	138	1	Osteosarcoma of popliteal fossa	15	M
80	III/IV	285.909	212.132	95.1147	661	1	Osteosarcoma of popliteal fossa	15	M
81	III/IV	216.144	258.885	87.9431	509	1	Osteosarcoma of right thigh	15	M
82	III/IV	221.342	257.189	93.9522	513	1	Osteosarcoma of right thigh	42	F
83	III/IV	194.724	260.661	52.207	516	1	Osteosarcoma of right thigh	42	F
84	III/IV	288.909	262.933	77.1188	678	1	Osteosarcoma of femur	42	F
85	III/IV	269.349	208.487	57.2534	703	1	Osteosarcoma of right femur	46	F
								43	F
								43	F
								43	F
								33	F
								33	F
								33	F
								41	M
								41	M
								41	M
								37	F
								37	F
								37	F
								39	M
								39	M
								39	M
								52	F
								52	F
								52	F
								32	M
								32	M
								32	M
								29	M
								29	M
								29	M
								27	F
								27	F
								27	F
								37	M
								37	M
								37	M
								36	F
								36	F
								36	F
								50	F
								50	F
								50	F
								67	M
								67	M
								67	M
								53	M
								53	M
								53	M
								71	M
								71	M
								71	M
								66	F
								66	F
								66	F
								41	M
								41	M
								41	M
								66	M
								66	M
								66	M
								66	F
								66	F
								66	F
								62	F
								62	F
								62	F
